# Supplementary material for: A Rabies Virus Glycoprotein Subunit Vaccine Produced in Pichia pastoris Induces Neutralizing Antibodies in Mice
Source: Vaccines (Basel). 2026 Apr 4;14(4):322. doi: 10.3390/vaccines14040322 (PMC13119759; doi:10.3390/vaccines14040322)
Supplement: Supplementary file 1 [file vaccines-14-00322-s001.zip]

Archive with 1 entries (1 files):
- vaccines-4215229-supplementary.pdf
